# Supplementary material for: Individual Patterns and Temporal Trajectories of Changes in Fear and Pain during Exposure In Vivo: A Multiple Single-Case Experimental Design in Patients with Chronic Pain
Source: J Clin Med. 2022 Mar 1;11(5):1360. doi: 10.3390/jcm11051360 (PMC8911417; doi:10.3390/jcm11051360)
Supplement: Supplementary file 1 [file jcm-11-01360-s001.zip]

Archive with 1 entries (1 files):
- jcm-1576761-supplementary.pdf
